# Supplementary material for: Family Husbandry in the Tropical Island of Mayotte: Struggling for Autonomy from Production to Sanitary Problems
Source: Animals (Basel). 2024 Nov 26;14(23):3405. doi: 10.3390/ani14233405 (PMC11639882; doi:10.3390/ani14233405)
Supplement: Supplementary file 1 [file animals-14-03405-s001.zip]

Archive with 2 entries (2 files):
- Farmers'interviews' guide.pdf
- Supplementaryfigure a,b,c.png
